# Supplementary material for: Methane Catalytic Combustion under Lean Conditions over Pristine and Ir-Loaded La1−xSrxMnO3 Perovskites: Efficiency, Hysteresis, and Time-on-Stream and Thermal Aging Stabilities
Source: Nanomaterials (Basel). 2023 Aug 7;13(15):2271. doi: 10.3390/nano13152271 (PMC10420673; doi:10.3390/nano13152271)
Supplement: Supplementary file 1 [file nanomaterials-13-02271-s001.zip]

Archive with 1 entries (1 files):
- nanomaterials-2528278-supplementary.pdf
